# Supplementary material for: Cotton metabolism regulatory network: Unraveling key genes and pathways in fiber development and growth regulation
Source: Plant Commun. 2024 Dec 12;6(3):101221. doi: 10.1016/j.xplc.2024.101221 (PMC11956105; doi:10.1016/j.xplc.2024.101221)
Supplement: Data S1. Supplemental Tables 1–10 [file mmc2.zip]

Archive with 1 entries (1 files):
- xplc_00101221_Additional Supplementary Files.rar
